# Supplementary material for: Utility and variability of three non-invasive liver fibrosis imaging modalities to evaluate efficacy of GR-MD-02 in subjects with NASH and bridging fibrosis during a phase-2 randomized clinical trial
Source: PLoS One. 2018 Sep 7;13(9):e0203054. doi: 10.1371/journal.pone.0203054 (PMC6128474; doi:10.1371/journal.pone.0203054)
Supplement: S1 Dataset — (CSV) [file pone.0203054.s002.csv]

group	age	sex	race	ethnicity	BMI	T2DM	cT1 mean_1	cT1 mean_2	cT1 median_1	cT1 median_2	cT1mode_1	cT1mode_2	%Fat_1	%Fat_2	iron_1	iron_2	shear stiffnes_1	shear stiffnes_2	E_1median	E_2median	E_1_IQR	E_2IQR	CAP_1_median	CAP_2median	CAP_1_IQR	CA_2_IQR	valid_measures1	valid_measures2
Placebo	50-59	Male	White	Not Hispanic or	32.9	Yes	906.9	897.6	857	855	820	820	12	11.8	1.3	1.4	3.7	3.5	8.8	8.8	0.5	0.9	315	308	11	24	10	10
Placebo	60-69	Male	White	Hispanic or Latino	37.5	No	1000.8	1009.5	932	951	900	900	5.3	5.2	1.3	1.1	4.4	5.8		26		3		294		83		10
Placebo	60-69	Male	White	Hispanic or Latino	28.9	Yes	997.4	1013.9	932	945	905	940	9.8	10.4	1.3	1.1	3	3.6	12.9	8.9	2.6	1.3	294	327	25	22	10	10
Placebo	60-69	Male	White	Not Hispanic or	40.3	Yes	950.5	972.5	915	935	938	940	10.3	13.5	1	1	3.2	3.8	6.5	14.4	1.2	1.3	374	400	38	11	10	10
Placebo	50-59	Female	White	Not Hispanic or	52.7	Yes	955.2	983.6	919	946	900	940	11.3	3.3	1.2	1.2	5.1	5.5
Placebo	60-69	Female	White	Hispanic or Latino	35.7	Yes	999	1030.2	951	966	940	937	2.8	3	1	0.9	5.8	5.2	21.3	20.7	5.1	3.2	331	237	25	56	10	10
Placebo	50-59	Female	White	Not Hispanic or	29.9	No	983.5	987	953	940	940	921	8.3	7.3	1	1.1	4.2	3.7	14.8	14.4	2	2.2	275	357	26	25	10	10
Placebo	50-59	Female	White	Not Hispanic or	35	Yes	1072.8	1090.5	1028	1043	1020	1018	18.3	23.7	1.2	1.3	3.8	3.7	14.3	14	1	0.4	392	331	33	25	10	10
Placebo	40-49	Male	White	Hispanic or Latino	32.4	No	949.4	943.6	926	905	900	875	11.5	12	1.5	1.4	4.3	3.4	12	16.2	0.6	1.7	350	334	41	32	10	10
Placebo	50-59	Female	White	Not Hispanic or	39.2	Yes	1059.6	1032.5	1027	991	1020	978	13.6		1.2	1.2	3.2		13.4	8.7	2	0.7	400	378	12	32	10	10
Placebo	60-69	Female	White	Not Hispanic or	42.9	Yes	1042.7	1046.2	1002	1014	980	995	12.2	15.5	1.1	1.5	3.1	2.8	21.3	8.5	1.4	1	354	400	30	12	10	10
Placebo	40-49	Male	White	Hispanic or Latino	41.4	Yes	1105.4	1045.5	1060	1005	1060	985	12.9	6.5	1.2	1.1	6	6.2	22.9	19.7	4.15	7.6					7	9
Placebo	60-69	Female	White	Not Hispanic or	27	Yes	997.6	1029.4	943	985	850	968	2.3	4.6	1	1	6.4	7	32.9	26.3	6	1.1	337	297	33	32	10	10
Placebo	50-59	Male	White	Not Hispanic or	32.5	Yes	961	943.6	911	903	889	878	6.8	8.7	1.1	1.1	4.7	5.4	18	20.3	3.9	2.7	310	356	24	22	10	10
Placebo	60-69	Male	White	Hispanic or Latino	27.4	Yes	1004.4	968.8	957	926	938	909	2.1	1.8	0.9	1.2	6.4	7	35.3	23.4	2.8	4.4	269	273	40	19	10	10
Galectin	50-59	Male	White	Not Hispanic or	35.6	Yes	972.9	982.7	951	944	940	940	17.1	13.5	1.5	1.4	2.8	3.5	6.5	11.5	0.83	1.97					10	10
Galectin	60-69	Male	White	Hispanic or Latino	31.1	Yes	903.3	862.8	864	816	780	797	15.6	12.9	1.4	1.4	2.7	3	16.6	5.9	2.9	0.5	399	312	8	19	10	10
Galectin	60-69	Male	White	Not Hispanic or	35.3	Yes	881.2	892.4	827	841	811	820	1.4	2.2	1.1	1	3.4	2.5	7.8	6.3	1.9	1.3	318	337	57	32	10	10
Galectin	60-69	Male	White	Not Hispanic or	33.3	Yes	949.8	990.7	917	964	900	950	13.9	11.8	1.3	1.3	3.5	3.6	13.6	15.7	2.5	2.3	327	384	28	9	10	10
Galectin	50-59	Female	White	Hispanic or Latino	27.8	Yes	955.9	984.2	916	956	900	940	7	10	1.1	1.2	3.3	4.2	10.4	14.4	1.4	2.9	281	261	50	17	10	10
Galectin	60-69	Male	White	Not Hispanic or	32.6	Yes	1020.8	1022.3	961	974	938	980	7.5	10.6	1	0.9	8.1	8.6	52.3	32.4	15.4	4.8	399	386	16	42	10	10
Galectin	60-69	Male	White	Hispanic or Latino	38.4	Yes	929.5	907.1	905	875	900	862	6.4	4.2	1.2	1	5.2	5.2	18	22.3	2.8	4.3	383	400	25	0	10	10
Galectin	60-69	Female	White	Not Hispanic or	32	Yes	975.4	1059.8	946	1018	940	1004	10.2	10.3	1.1	1	5.3	5.9	17.5	11.8	0.9	1.6	290	290	19	65	10	10
Galectin	50-59	Female	Asian	Not Hispanic or	30.5	Yes	1020.4	1041.1	976	1011	980	999	12.7	17.1	1.3	1.2	4.1	4.5	14.2	19.4	3	4.1	299	327	35	18	10	10
Galectin	70-79	Male	White	Not Hispanic or	29.2	Yes	958.8	951.1	921	914	900	905	4.9	5	1.2	1	7	7.4	31.6	29.9	5.3	6.7	330	329	16	52	10	10
Galectin	40-49	Female	White	Hispanic or Latino	35.8	Yes	965.8	1058.2	915	1013	900	996	9.8	13.7	1.3	1.2	4.9	5.1	14.3	16.9	2.7	2.1	335	374	63	26	10	10
Galectin	60-69	Female	White	Hispanic or Latino	41	Yes	1028.6	1042.7	995	1005	980	975	13.1	11.1	1.4	1	6.3	5.2	22.1	46.5	3.2	9.5	356	345	58	39	10	10
Galectin	60-69	Female	Native	Not Hispanic or	33.3	Yes	906.1	925	860	877	850	865	7.8	9.3	1.3	1.2	3.8	3.9	11.4	17.8	1.2	3.6	342	329	16	26	10	10
Galectin	50-59	Male	White	Hispanic or Latino	31.9	Yes	977.5	1000.8	930	962	900	936	14	19.4	1.4	1.4	2.7	2.6	9.4	10.3	1.7	2	338	349	26	17	10	10
Galectin	50-59	Male	White	Hispanic or Latino	25.5	Yes	941.2	964.1	906	922	887	903	5.2	8.1	1.2	1.1	3.6	4.1	8.7	9.9	0.5	1.8	331	335	17	48	10	10
